# Supplementary material for: Variation in Leaf Volatile Emissions in Potato (Solanum tuberosum) Cultivars with Different Late Blight Resistance
Source: Plants (Basel). 2023 May 25;12(11):2100. doi: 10.3390/plants12112100 (PMC10255465; doi:10.3390/plants12112100)
Supplement: Supplementary file 1 [file plants-12-02100-s001.zip]

Archive with 2 entries (2 files):
- Supplementary  Figure S1.pdf
- Supplementary  Table S1.xlsx
