# Supplementary material for: Variation in Leaf Volatile Emissions in Potato (Solanum tuberosum) Cultivars with Different Late Blight Resistance
Source: Plants (Basel). 2023 May 25;12(11):2100. doi: 10.3390/plants12112100 (PMC10255465; doi:10.3390/plants12112100)
Supplement: Supplementary file 1 [file plants-12-02100-s001.zip › Supplementary Table S1.xlsx]

## Sheet: Table S1
	Table S1. Principal component analysis (PCA) based on the volatile organic compound emissions by nine potato cultivars with different late blight resistance,
	eigenvalues and percentage of total variation explained by PCA axes, followed by heatmap scale of PCA loadings,
	highlighted green represents positive loadings and red represents negative loadings.
	Eigenvalues	10.71	8.96	7.11	5.98	4.79	4.72	2.86
	% variation	23.27	19.47	15.47	13	10.42	10.27	6.21
	commulative%	23.27	42.74	58.21	71.21	81.63	91.9	98.11
		PC1	PC2	PC3	PC4	PC5	PC6	PC7
1	1-hexanol	0.423095	0.873932	0.183125	-0.02479	0.113567	0.0157099	0.084035
2	hexanal	0.325118	0.889722	0.246182	0.148981	0.0246274	-0.0721908	0.0721
3	decanal	0.116949	0.964819	-0.06845	0.19238	-0.0654901	-0.051578	-0.081483
4	heptanal	0.19379	0.895935	0.101792	0.36117	-0.115056	-0.0279802	-0.048139
5	nonanal	0.207871	0.942118	0.065361	0.066343	-0.0879806	-0.139385	-0.137468
6	octanal	0.283918	0.935551	0.062605	0.152954	-0.102181	-0.0625517	-0.049527
7	isoprene	0.140161	-0.27586	0.819493	0.014697	-0.102564	0.283861	0.235664
8	camphene	0.961397	-0.08033	0.037266	-0.08403	-0.104602	0.210017	0.027365
9	camphor	0.154466	0.39425	0.672138	-0.3839	-0.055037	0.20193	0.040066
10	eucalyptol	-0.18351	-0.19783	-0.08726	-0.02872	-0.7154	-0.347368	-0.271892
11	limonene	0.914702	0.266727	0.091243	-0.18888	-0.134741	0.108618	0.131387
12	p-cymene	0.946021	0.061377	0.04605	-0.0309	-0.267775	0.118224	0.085265
13	tricyclene	0.467093	-0.31973	0.102338	0.121303	0.354368	0.720379	-0.010295
14	α-fenchene	0.93641	0.02269	0.062651	-0.01463	-0.262367	-0.0352467	0.219493
15	α-pinene	0.937804	0.255374	0.076056	-0.10775	-0.193827	-0.00672476	0.00146
16	α-terpinene	-0.44437	-0.08688	-0.04666	-0.03485	0.881833	-0.116477	-0.014706
17	α-thujene	0.780768	0.497105	0.178233	-0.03042	-0.308367	-0.0162464	-0.007749
18	β-myrcene	0.239572	0.132158	0.195393	0.12115	0.238429	0.893135	0.122287
19	β-phellandrene	0.785454	0.513017	-0.05613	-0.23451	-0.133299	0.204565	-0.025044
20	β-pinene	0.866342	0.416421	0.21344	-0.09975	-0.122518	0.0204298	-0.049632
21	Δ3-carene	0.903693	0.359793	0.119169	-0.13791	-0.124384	0.0511604	0.046114
22	(E)-β caryophyllene	-0.29777	-0.04812	0.012009	0.090055	0.908367	0.268125	0.053247
23	(E)-β -farnesene	-0.15699	0.083463	-0.11748	0.89168	-0.0809451	0.368664	0.005569
24	longifolene	0.721781	0.093535	0.431241	-0.06346	0.139229	-0.188322	-0.425506
25	thujopsene	-0.22349	0.222433	-0.16337	0.866308	-0.235413	-0.215215	-0.104048
26	valencene	-0.19777	0.045587	0.797613	-0.00057	0.534619	-0.0581785	-0.144606
27	α -bergamotene	0.000158	0.73073	0.555791	0.18202	0.00730681	0.309537	-0.040409
28	α- caryophyllene	0.806852	-0.18564	-0.26937	0.077299	0.216608	-0.0714326	-0.387757
29	α-copaene	0.229122	0.07233	0.916447	0.283393	0.0263884	0.0761214	0.034096
30	α-cubebene	0.003861	0.130598	0.191692	0.94465	0.158044	-0.139855	0.082381
31	α-gurjunene	-0.06896	0.252143	0.115276	-0.16672	0.290348	0.581929	0.675143
32	α-himachalene	0.044749	0.211	0.710516	0.537144	0.00610581	0.332232	-0.222558
33	α-humulene	-0.02824	0.850289	-0.24035	-0.35799	0.203901	0.133356	0.039729
34	α-muurolene	0.211352	-0.01158	0.854113	0.000106	-0.0811633	-0.197525	0.394311
35	α-ylangene	-0.4728	0.135766	-0.16961	0.720814	0.356076	-0.258245	-0.098526
36	β-bergamotene	0.098933	0.11782	0.966903	0.025226	-0.0301864	0.0185229	-0.15809
37	β-bourbonene	-0.11645	0.301694	0.515712	0.77391	0.146464	0.0603809	0.014455
38	β-cedrene	0.189365	0.192938	0.529119	0.695526	-0.124354	-0.171846	-0.334665
39	β-elemene	-0.25946	0.77921	-0.09361	0.393419	0.180675	0.35127	0.066614
40	β-gurjunene	0.057422	-0.33093	-0.04696	0.033654	0.106958	0.221291	0.907296
41	β-santalene	-0.20411	-0.06907	0.154352	0.785958	-0.0204952	0.351857	0.426405
42	γ-cadinene	-0.26991	0.020038	0.678889	-0.00825	0.658478	-0.0762275	-0.128242
43	γ-muurolene	0.352984	0.01701	0.462227	0.049684	-0.0226301	0.799628	0.089171
44	δ-cadinene	-0.44437	-0.08688	-0.04666	-0.03485	0.881833	-0.116477	-0.014706
45	6-methyl-5-hepten-2-one	0.440136	0.410775	0.021837	0.175131	-0.197285	-0.452527	0.596623
46	acetaldehyde	-0.16219	0.008224	-0.22616	-0.13996	-0.223484	0.904779	0.119098
